# Supplementary material for: Trends in hospital discharge outcomes among high-risk Medicare beneficiaries before and during the COVID-19 pandemic
Source: Health Aff Sch. 2025 Mar 18;3(4):qxaf056. doi: 10.1093/haschl/qxaf056 (PMC11970246; doi:10.1093/haschl/qxaf056)
Supplement: qxaf056_Supplementary_Data [file qxaf056_supplementary_data.zip]

Archive with 10 entries (10 files):
- Appendix_2025-03-06.docx
- coi_disclosure_Anthony_Roberts_2025-01-15.docx
- coi_disclosure_BEM.docx
- coi_disclosure_EWhite.docx
- coi_disclosure_FG.docx
- coi_disclosure_Grabowski-March2025.docx
- coi_disclosure_MR.docx
- coi_disclosure_Resnik.docx
- coi_disclosure_santostefano.docx
- coi_disclosure_Zoey.docx
